# Supplementary material for: La(OH)3 Multi-Walled Carbon Nanotube/Carbon Paste-Based Sensing Approach for the Detection of Uric Acid—A Product of Environmentally Stressed Cells
Source: Biosensors (Basel). 2022 Sep 1;12(9):705. doi: 10.3390/bios12090705 (PMC9496040; doi:10.3390/bios12090705)
Supplement: Supplementary file 1 [file biosensors-12-00705-s001.zip]

Archive with 1 entries (1 files):
- biosensors-1857865-supplementary.pdf
